# Supplementary material for: Searching for Natural Aurora a Kinase Inhibitors from Peppers Using Molecular Docking and Molecular Dynamics
Source: Pharmaceuticals (Basel). 2023 Oct 31;16(11):1539. doi: 10.3390/ph16111539 (PMC10674409; doi:10.3390/ph16111539)
Supplement: Supplementary file 1 [file pharmaceuticals-16-01539-s001.zip]

Archive with 1 entries (1 files):
- pharmaceuticals-2636644-supplementary.pdf
